# Supplementary material for: Generation of peptide detectability datasets from single DIA experiment for prediction model fine-tuning
Source: Bioinform Adv. 2026 Jun 25;6(1):vbag180. doi: 10.1093/bioadv/vbag180 (PMC13407425; doi:10.1093/bioadv/vbag180)
Supplement: vbag180_Supplementary_Data [file vbag180_supplementary_data.zip]

Archive with 4 entries (4 files):
- appendix_detectabilité_template_bioinformatics__cleaned_v3.pdf
- Supplementary_Table_1_250924_material_methods_supp_mat_prep_mix.xlsx
- Supplementary_Table_2-zSWATH-65vW_350-900_55min_CG35_Evosep_DM_JF.xlsx
- Supplementary_Table_3_260325_methode_REF-SCIEX_RL_K562.xlsx
