# Supplementary material for: Generation of peptide detectability datasets from single DIA experiment for prediction model fine-tuning
Source: Bioinform Adv. 2026 Jun 25;6(1):vbag180. doi: 10.1093/bioadv/vbag180 (PMC13407425; doi:10.1093/bioadv/vbag180)
Supplement: vbag180_Supplementary_Data [file vbag180_supplementary_data.zip › Supplementary_Table_1_250924_material_methods_supp_mat_prep_mix.xlsx]

## Sheet: Feuil1
	Agar	Condition	Stock solution (MacFarland)	Stock solution (CFU/ml)	Final concentration (CFU/ml)
Aerobicococcus viridans	COS	Aerobic	3	900000000	500000000
Bacteroides fragilis	SCS	Anaerobic	3	900000000	100000000
Candida albicans	COS	Aerobic	3	900000000	50000000
Enterobacter cloacae	COS	Aerobic	3	900000000	10000000
Enterococcus faecalis	COS	Aerobic	3	900000000	5000000
Escherischia Coli	COS	Aerobic	0.5	150000000	1000000
Haemophilus influenzae	PVX	Aerobic	0.5	150000000	500000
Klebsiella pneumoniae	COS	Aerobic	0.5	150000000	100000
Lacticaseibacillus casei	SCS	Anaerobic	0.5	150000000	50000
Salmonella enterica	COS	Aerobic	0.5	150000000	10000
Staphylococcus epidermidis	COS	Aerobic	0.5	150000000	5000
Streptococcus agalactiae	PVX	CO2	0.5	150000000	1000
