# Supplementary material for: Generation of peptide detectability datasets from single DIA experiment for prediction model fine-tuning
Source: Bioinform Adv. 2026 Jun 25;6(1):vbag180. doi: 10.1093/bioadv/vbag180 (PMC13407425; doi:10.1093/bioadv/vbag180)
Supplement: vbag180_Supplementary_Data [file vbag180_supplementary_data.zip › Supplementary_Table_2-zSWATH-65vW_350-900_55min_CG35_Evosep_DM_JF.xlsx]

## Sheet: Sheet1
Start mass (m/z)	Stop mass (m/z)	Declustering potential (V)	Collision energy (V)
328.2	330.2	80	19
349.5	357.7	80	20
356.7	364.9	80	21
363.9	371.2	80	21
370.2	377.9	80	21
376.9	384.7	80	22
383.7	391	80	22
390	397.3	80	22
396.3	403.1	80	22
402.1	409	80	23
408	414.8	80	23
413.8	420.7	80	23
419.7	426.5	80	24
425.5	431.9	80	24
430.9	437.8	80	24
436.8	443.6	80	24
442.6	449	80	25
448	454.9	80	25
453.9	462.1	80	25
461.1	469.3	80	26
468.3	476.9	80	26
475.9	485	80	26
484	492.7	80	27
491.7	499.9	80	27
498.9	507.5	80	28
506.5	514.7	80	28
513.7	521.5	80	28
520.5	528.7	80	29
527.7	535.4	80	29
534.4	542.2	80	29
541.2	548.5	80	30
547.5	555.3	80	30
554.3	562	80	30
561	569.2	80	31
568.2	576.9	80	31
575.9	577.9	80	31
576.9	584.5	80	31
583.5	592.6	80	32
591.6	600.7	80	32
599.7	609.3	80	32
608.3	619.2	80	33
618.2	629.1	80	33
628.1	640.3	80	34
639.3	651.6	80	34
650.6	663.7	80	35
662.7	676.3	80	36
675.3	690.3	80	36
689.3	703.8	80	37
702.8	713.2	80	38
712.2	722.2	80	38
721.2	730.3	80	38
729.3	736.6	80	39
735.6	742.9	80	39
741.9	748.8	80	39
747.8	755.1	80	40
754.1	760.9	80	40
759.9	766.3	80	40
765.3	771.7	80	41
770.7	778.5	80	41
777.5	785.2	80	41
784.2	792.4	80	42
791.4	802.3	80	42
801.3	814.9	80	42
813.9	829.8	80	43
828.8	853.2	80	44
852.2	876.1	80	45
875.1	900	80	46
907	909	80	47
944.5	946.5	80	49
