# Supplementary material for: Generation of peptide detectability datasets from single DIA experiment for prediction model fine-tuning
Source: Bioinform Adv. 2026 Jun 25;6(1):vbag180. doi: 10.1093/bioadv/vbag180 (PMC13407425; doi:10.1093/bioadv/vbag180)
Supplement: vbag180_Supplementary_Data [file vbag180_supplementary_data.zip › Supplementary_Table_3_260325_methode_REF-SCIEX_RL_K562.xlsx]

## Sheet: Sheet1
399.5	406.5	80	0	19	0
405.5	412.5	80	0	19	0
411.5	418.5	80	0	19	0
417.5	424.5	80	0	20	0
423.5	430.5	80	0	20	0
429.5	436.5	80	0	20	0
435.5	442.5	80	0	20	0
441.5	448.5	80	0	21	0
447.5	454.5	80	0	21	0
453.5	459.5	80	0	21	0
458.5	464.5	80	0	22	0
463.5	469.5	80	0	22	0
468.5	474.5	80	0	22	0
473.5	479.5	80	0	22	0
478.5	484.5	80	0	23	0
483.5	489.5	80	0	23	0
488.5	494.5	80	0	23	0
493.5	499.5	80	0	23	0
498.5	504.5	80	0	23	0
503.5	509.5	80	0	24	0
508.5	514.5	80	0	24	0
513.5	519.5	80	0	24	0
518.5	524.5	80	0	24	0
523.5	529.5	80	0	25	0
528.5	534.5	80	0	25	0
533.5	539.5	80	0	25	0
538.5	544.5	80	0	25	0
543.5	549.5	80	0	26	0
548.5	554.5	80	0	26	0
553.5	559.5	80	0	26	0
558.5	564.5	80	0	26	0
563.5	569.5	80	0	27	0
568.5	574.5	80	0	27	0
573.5	579.5	80	0	27	0
578.5	584.5	80	0	27	0
583.5	589.5	80	0	28	0
588.5	594.5	80	0	28	0
593.5	599.5	80	0	28	0
598.5	604.5	80	0	28	0
603.5	609.5	80	0	29	0
608.5	614.5	80	0	29	0
613.5	619.5	80	0	29	0
618.5	624.5	80	0	29	0
623.5	629.5	80	0	30	0
628.5	634.5	80	0	30	0
633.5	639.5	80	0	30	0
638.5	644.5	80	0	30	0
643.5	649.5	80	0	31	0
648.5	654.5	80	0	31	0
653.5	660.5	80	0	31	0
659.5	666.5	80	0	31	0
665.5	672.5	80	0	32	0
671.5	678.5	80	0	32	0
677.5	684.5	80	0	32	0
683.5	690.5	80	0	33	0
689.5	696.5	80	0	33	0
695.5	702.5	80	0	33	0
701.5	708.5	80	0	33	0
707.5	714.5	80	0	34	0
713.5	720.5	80	0	34	0
719.5	726.5	80	0	34	0
725.5	732.5	80	0	35	0
731.5	738.5	80	0	35	0
737.5	744.5	80	0	35	0
743.5	750.5	80	0	35	0
